# Supplementary material for: A green garlic (Allium sativum L.) based intercropping system reduces the strain of continuous monocropping in cucumber (Cucumis sativus L.) by adjusting the micro-ecological environment of soil
Source: PeerJ. 2019 Jul 15;7:e7267. doi: 10.7717/peerj.7267 (PMC6637937; doi:10.7717/peerj.7267)
Supplement: Data S1 [file peerj-07-7267-s001.zip]

Archive with 39 entries (35 files):
- supplemental_Data_S1/
- supplemental_Data_S1/15 days after  interplanted/
- supplemental_Data_S1/15 days after  interplanted/CB-1.rtf
- supplemental_Data_S1/15 days after  interplanted/CB-2.rtf
- supplemental_Data_S1/15 days after  interplanted/CB-3.rtf
- supplemental_Data_S1/15 days after  interplanted/CR-1.rtf
- supplemental_Data_S1/15 days after  interplanted/CR-2.rtf
- supplemental_Data_S1/15 days after  interplanted/CR-3.rtf
- supplemental_Data_S1/15 days after  interplanted/GB-1.rtf
- supplemental_Data_S1/15 days after  interplanted/GB-2.rtf
- supplemental_Data_S1/15 days after  interplanted/GB-3.rtf
- supplemental_Data_S1/15 days after  interplanted/GR-1.rtf
- supplemental_Data_S1/15 days after  interplanted/GR-2.rtf
- supplemental_Data_S1/15 days after  interplanted/GR-3.rtf
- supplemental_Data_S1/30 days after  interplanted/
- supplemental_Data_S1/30 days after  interplanted/CB-1.rtf
- supplemental_Data_S1/30 days after  interplanted/CB-2.rtf
- supplemental_Data_S1/30 days after  interplanted/CR-1.rtf
- supplemental_Data_S1/30 days after  interplanted/CR-2.rtf
- supplemental_Data_S1/30 days after  interplanted/CR-3.rtf
- supplemental_Data_S1/30 days after  interplanted/GB-1.rtf
- supplemental_Data_S1/30 days after  interplanted/GB-2.rtf
- supplemental_Data_S1/30 days after  interplanted/GB-3.rtf
- supplemental_Data_S1/30 days after  interplanted/GR-1.rtf
- supplemental_Data_S1/30 days after  interplanted/GR-2.rtf
- supplemental_Data_S1/30 days after  interplanted/GR-3.rtf
- supplemental_Data_S1/45 days after  interplanted/
- supplemental_Data_S1/45 days after  interplanted/CB-1.rtf
- supplemental_Data_S1/45 days after  interplanted/CB-2.rtf
- supplemental_Data_S1/45 days after  interplanted/CB-3.rtf
- supplemental_Data_S1/45 days after  interplanted/CR-1.rtf
- supplemental_Data_S1/45 days after  interplanted/CR-2.rtf
- supplemental_Data_S1/45 days after  interplanted/CR-3.rtf
- supplemental_Data_S1/45 days after  interplanted/GB-1.rtf
- supplemental_Data_S1/45 days after  interplanted/GB-2.rtf
- supplemental_Data_S1/45 days after  interplanted/GB-3.rtf
- supplemental_Data_S1/45 days after  interplanted/GR-1.rtf
- supplemental_Data_S1/45 days after  interplanted/GR-2.rtf
- supplemental_Data_S1/45 days after  interplanted/GR-3.rtf
