# Supplementary material for: A green garlic (Allium sativum L.) based intercropping system reduces the strain of continuous monocropping in cucumber (Cucumis sativus L.) by adjusting the micro-ecological environment of soil
Source: PeerJ. 2019 Jul 15;7:e7267. doi: 10.7717/peerj.7267 (PMC6637937; doi:10.7717/peerj.7267)
Supplement: Data S2 [file peerj-07-7267-s002.zip]

Archive with 5 entries (4 files):
- supplemental_Data_S2/biomass and chlorophyll.xlsx
- supplemental_Data_S2/soil chemical properties.xls
- supplemental_Data_S2/soil enzymes.xlsx
- supplemental_Data_S2/soil microbe.xls
- supplemental_Data_S2/
