# Supplementary material for: A green garlic (Allium sativum L.) based intercropping system reduces the strain of continuous monocropping in cucumber (Cucumis sativus L.) by adjusting the micro-ecological environment of soil
Source: PeerJ. 2019 Jul 15;7:e7267. doi: 10.7717/peerj.7267 (PMC6637937; doi:10.7717/peerj.7267)
Supplement: Data S2 [file peerj-07-7267-s002.zip › supplemental_Data_S2/biomass and chlorophyll.xlsx]

## Sheet: Biomass
Shoot biomass(g/plant)				Root biomass(g/plant)
	MC	IC			MC	IC
15 days after interplanted	15.55	16.04		15 days after interplanted	0.33	0.36
	14.66	13.4			0.34	0.33
	13.57	14.98			0.34	0.39
means	14.5933	14.8067			0.336667	0.36
standard error	0.572548	0.767014			0.00333333	0.0173205
30 days after interplanted	17.06	23.57		30 days after interplanted	0.45	0.47
	22.7	25.78			0.42	0.49
	18.18	22.36			0.43	0.54
means	19.3133	23.9033			0.433333	0.5
standard error	1.72392	1.00124			0.00881917	0.0208167
45 days after interplanted	20.67	25.93		45 days after interplanted	0.55	0.59
	20.24	25.31			0.53	0.65
	24.3	28.01			0.52	0.59
means	21.7367	26.4167			0.533333	0.61
standard error	1.28766	0.816524			0.00881917	0.02

## Sheet: chlorophyll
	665nm	649nm	470nm	Sample weight(g)	Extraction volume(ml)	dilution ratio	chlorophyll a	chlorophyll b	carotenoids	chlorophyll a	chlorophyll b	carotenoids
15 days after interplanted
MC
replication1	0.804	0.446	0.78	0.1	10	6	8.14732	5.24688	0.656964	4.88839	3.14813	0.394178
replication2	0.819	0.433	0.721				8.44601	4.8126	0.61714	5.06761	2.88756	0.370284
replication3	0.805	0.437	0.737				8.22319	5.01492	0.589509	4.93391	3.00895	0.353705
means										4.9633	3.01488	0.372722
standard error										0.0537812	0.0752779	0.011747
IC
replication1	0.833	0.45	0.718				8.52435	5.13444	0.453434	5.11461	3.08066	0.27206
replication2	0.841	0.462	0.796				8.55339	5.3754	0.658652	5.13203	3.22524	0.395191
replication3	0.814	0.439	0.744				8.33498	4.99896	0.624623	5.00099	2.99938	0.374774
means										5.08254	3.10176	0.347342
standard error										0.041087	0.066049	0.0380993
30 days after interplanted
MC
replication1	0.884	0.46	0.791	0.1	10	6	9.167	5.01072	0.803988	5.5002	3.00643	0.482393
replication2	0.859	0.475	0.821				8.71505	5.56812	0.669037	5.22903	3.34087	0.401422
replication3	0.849	0.437	0.787				8.83699	4.69284	0.939372	5.30219	2.8157	0.563623
means										5.34381	3.05434	0.482479
standard error										0.0809981	0.153483	0.0468235
IC
replication1	0.854	0.453	0.798				8.79666	5.0556	0.814628	5.278	3.03336	0.488777
replication2	0.874	0.516	0.984				8.64222	6.48168	0.906884	5.18533	3.88901	0.54413
replication3	0.894	0.502	0.884				9.01754	5.98584	0.727917	5.41052	3.5915	0.43675
means										5.29128	3.50462	0.489886
standard error										0.065346	0.250795	0.031003
45 days after interplanted
MC				0.1	10	2
replication1	0.897	0.436	0.776				9.51347	4.31652	1.06515	5.70808	2.58991	0.639088
replication2	0.903	0.445	0.821				9.53525	4.49724	1.16396	5.72115	2.69834	0.698374
replication3	0.855	0.437	0.773				8.92069	4.64892	0.902108	5.35241	2.78935	0.541265
means										5.59388	2.69254	0.626242
standard error										0.120793	0.0576466	0.0458061
IC
replication1	0.934	0.482	0.881				9.71314	5.19384	1.08096	5.82788	3.1163	0.648576
replication2	0.944	0.489	0.962				9.80448	5.29536	1.36324	5.88269	3.17722	0.817943
replication3	0.929	0.466	0.911				9.75347	4.83108	1.37305	5.85208	2.89865	0.82383
means										5.85422	3.06406	0.76345
standard error										0.0158566	0.0845526	0.057462
