# Supplementary material for: A green garlic (Allium sativum L.) based intercropping system reduces the strain of continuous monocropping in cucumber (Cucumis sativus L.) by adjusting the micro-ecological environment of soil
Source: PeerJ. 2019 Jul 15;7:e7267. doi: 10.7717/peerj.7267 (PMC6637937; doi:10.7717/peerj.7267)
Supplement: Data S2 [file peerj-07-7267-s002.zip › supplemental_Data_S2/soil chemical properties.xls]

## Sheet: Available N
	Titration Volume1	Titration Volume2	Titration Volume3	Concentration of Standard liquid(mol/L)	Sample weight(g)	Results1	Results2	Results3	Means	Standard Error
15 days after interplanted				0.025	2
CB	0.75	0.7	0.7			131.25	122.5	122.5	125.417	2.91667
GB	0.85	0.85	0.8			148.75	148.75	140	145.833	2.91667
CR	0.85	0.85	0.8			148.75	148.75	140	145.833	2.91667
GR	0.95	0.95	1			166.25	166.25	175	169.167	2.91667
30 days after interplanted
CB	0.6	0.65	0.6			105	113.75	105	107.917	2.91667
GB	0.8	0.75	0.8			140	131.25	140	137.083	2.91667
CR	0.7	0.75	0.8			122.5	131.25	140	131.25	5.05181
GR	0.95	0.95	1.05			166.25	166.25	183.75	172.083	5.83333
45 days after interplanted
CB	0.6	0.6	0.7			105	105	122.5	110.833	5.83333
GB	0.8	0.8	0.85			140	140	148.75	142.917	2.91667
CR	0.75	0.8	0.8			131.25	140	140	137.083	2.91667
GR	0.95	1	1.05			166.25	175	183.75	175	5.05181

## Sheet: Available P
P（μg/ml）	0	0.1	0.2	0.3	0.4	0.5
abs	0	0.052	0.106	0.198	0.254	0.323
	Abs1	Abs2	Abs3	K1	K2	K3	result1	result2	result3	Means	Standard Error
15 days after interplanted
CB	0.298	0.295	0.302	0.967953	0.968377	0.968377	180.263	178.583	182.686	180.511	1.19082
GB	0.283	0.311	0.295	0.968735	0.968735	0.968735	171.614	188.031	178.65	179.431	4.7552
CR	0.322	0.318	0.317	0.967953	0.968377	0.968377	194.323	192.064	191.478	192.621	0.867389
GR	0.333	0.341	0.325	0.968735	0.968735	0.968735	200.929	205.62	196.239	200.929	2.70806
30 days after interplanted
CB	0.329	0.305	0.311	0.963516	0.963516	0.963516	197.514	183.518	187.017	189.35	4.20518
GB	0.347	0.331	0.34	0.963516	0.963516	0.963516	208.011	198.68	203.929	203.54	2.70048
CR	0.341	0.338	0.341	0.963516	0.963516	0.963516	204.512	202.763	204.512	203.929	0.583154
GR	0.359	0.361	0.363	0.963516	0.963516	0.963516	215.009	216.175	217.341	216.175	0.673368
45 days after interplanted
CB	0.304	0.3	0.316	0.970344	0.970344	0.970344	184.232	181.883	191.279	185.798	2.82332
GB	0.361	0.349	0.354	0.97062	0.97062	0.97062	217.769	210.719	213.657	214.048	2.0444
CR	0.324	0.323	0.331	0.970344	0.970344	0.970344	195.978	195.39	200.089	197.152	1.47797
GR	0.368	0.369	0.374	0.97062	0.97062	0.97062	221.881	222.469	225.406	223.252	1.09027
														227.754
														227.754
														229.502
														A
														203.492
														227.626
														205.846
														B
														AB
														AB
														136.307
														147.972
														147.389
														B
														143.889

## Sheet: Available K
	ρ1	ρ2	ρ3	K1	K2	K3	result1	result2	result3	Means	Standard Error
15 days after interplanted
CB	2.74	2.76	2.79	0.963516	0.963516	0.963516	264.003	265.93	268.821	266.252	1.39996
GB	2.97	3	3.06	0.963516	0.963516	0.963516	286.164	289.055	294.836	290.018	2.54922
CR	2.82	2.86	2.9	0.963516	0.963516	0.963516	271.711	275.566	279.42	275.566	2.22514
GR	3.22	3.31	3.29	0.963516	0.963516	0.963516	310.252	318.924	316.997	315.391	2.62891
30 days after interplanted
CB	3.03	2.84	3.02	0.962152	0.962152	0.962152	291.532	273.251	290.57	285.118	5.93977
GB	4.5	4.46	4.34	0.96522	0.96522	0.96522	434.349	430.488	418.905	427.914	4.6402
CR	3.38	2.37	3.43	0.962152	0.962152	0.962152	325.207	228.03	330.018	294.419	33.2233
GR	4.35	4.52	4.55	0.96522	0.96522	0.96522	419.871	436.279	439.175	431.775	6.0106
45 days after interplanted
CB	3.51	3.53	3.53	0.970344	0.970344	0.970344	340.591	342.531	342.531	341.885	0.646896
GB	5.16	5.17	5.08	0.97062	0.97062	0.97062	500.84	501.81	493.075	498.575	2.76433
CR	3.81	3.78	3.74	0.970344	0.970344	0.970344	369.701	366.79	362.909	366.467	1.96746
GR	5.34	5.42	5.37	0.97062	0.97062	0.97062	518.311	526.076	521.223	521.87	2.26478

## Sheet: pH value
	pH1	pH2	pH3	Means	Standard Error
15 days after interplanted
CB	7.51	7.48	7.53	7.50667	0.0145297
GB	7.48	7.51	7.51	7.5	0.01
CR	7.46	7.43	7.44	7.44333	0.00881917
GR	7.45	7.45	7.47	7.45667	0.00666667
30 days after interplanted
CB	7.47	7.48	7.52	7.49	0.0152753
GB	7.52	7.54	7.5	7.52	0.011547
CR	7.47	7.38	7.44	7.43	0.0264575
GR	7.47	7.49	7.46	7.47333	0.00881917
45 days after interplanted
CB	7.46	7.49	7.48	7.47667	0.00881917
GB	7.47	7.54	7.52	7.51	0.0208167
CR	7.41	7.43	7.42	7.42	0.0057735
GR	7.47	7.5	7.45	7.47333	0.0145297

## Sheet: Organic matter
	Titration Volume1	Titration Volume2	Titration Volume3	K1	K2	K3	result1	result2	result3	Means	Standard Error
15 days after interplanted
CB	16.1	16.16	16.06	0.97	0.97	0.967953	26.0223	25.622	26.2338	25.9594	0.179382
GB	15.78	15.76	15.87	0.968377	0.968377	0.967953	28.1104	28.2436	27.4988	27.951	0.22931
CR	15.86	15.82	15.76	0.97	0.97	0.967953	27.6237	27.8906	28.2312	27.9152	0.175807
GR	15.68	15.72	15.77	0.968377	0.968377	0.967953	28.7765	28.5101	28.1647	28.4838	0.17712
30 days after interplanted
CB	16.17	16.14	16.09	0.978	0.979	0.979	25.766	25.9944	26.3311	26.0305	0.164124
GB	15.77	15.85	15.84	0.979	0.978	0.978	28.4861	27.9188	27.9861	28.1303	0.178942
CR	15.88	15.82	15.94	0.978	0.979	0.979	27.717	28.1494	27.3413	27.7359	0.233474
GR	15.54	15.58	15.54	0.979	0.978	0.978	30.035	29.7352	30.0043	29.9249	0.095225
45 days after interplanted
CB	16.09	16.05	16.12	0.96522	0.96522	0.96522	25.9605	26.2261	25.7613	25.9826	0.134622
GB	15.55	15.62	15.6	0.96522	0.96522	0.96522	29.5458	29.0811	29.2139	29.2803	0.138213
CR	15.77	15.75	15.82	0.96522	0.96522	0.96522	28.0851	28.2179	27.7532	28.0188	0.138213
GR	15.48	15.44	15.39	0.96522	0.96522	0.96522	30.0106	30.2762	30.6082	30.2983	0.172854
