# Supplementary material for: A green garlic (Allium sativum L.) based intercropping system reduces the strain of continuous monocropping in cucumber (Cucumis sativus L.) by adjusting the micro-ecological environment of soil
Source: PeerJ. 2019 Jul 15;7:e7267. doi: 10.7717/peerj.7267 (PMC6637937; doi:10.7717/peerj.7267)
Supplement: Data S2 [file peerj-07-7267-s002.zip › supplemental_Data_S2/soil enzymes.xlsx]

## Sheet: soil catalase
15 days after interplanted	replication1	replication2	replication3		result1	result2	result3	means	standard error
CB	0.96	1.06	1.08		1.9	1.85	1.84	1.86333	0.0185592
GB	0.56	0.64	0.58		2.1	2.06	2.09	2.08333	0.0120185
CR	0.46	0.56	0.44		2.15	2.1	2.16	2.13667	0.0185592
GR	0.44	0.54	0.48		2.16	2.11	2.14	2.13667	0.0145297
30 days after interplanted
CB	0.94	0.9	0.92		1.91	1.93	1.92	1.92	0.0057735
GB	0.7	0.7	0.7		2.03	2.03	2.03	2.03	0
CR	0.72	0.82	0.78		2.02	1.97	1.99	1.99333	0.0145297
GR	0.74	0.7	0.78		2.01	2.03	1.99	2.01	0.011547
45 days after interplanted
CB	0.74	0.76	0.88		2.01	2	1.94	1.98333	0.0218581
GB	0.72	0.68	0.64		2.02	2.04	2.06	2.04	0.011547
CR	0.86	0.78	0.74		1.95	1.99	2.01	1.98333	0.0176383
GR	0.74	0.7	0.78		2.01	2.03	1.99	2.01	0.011547
control	4.8	4.76	4.72	4.76
																			IR
																			2.01
																			2.03
																			1.99
																			2.01
																			0.011547
																			AB

## Sheet: soil alkaline phosphatase
phenol（0.01mg/ml）	0	1	3	5	7	9	11	13
abs	0	0.025	0.073	0.126	0.183	0.233	0.297	0.324
	no substrate control	replication1	replication2	replication3		result1	result2	result3	means	standard error
15 days after interplanted
CB	0.001	0.354	0.364	0.355		1.64432	1.69066	1.64896	1.66131	0.0147327
GB	0.003	0.376	0.365	0.355		1.73699	1.68602	1.63969	1.68757	0.0280979
CR	0.001	0.361	0.34	0.357		1.67676	1.57946	1.65822	1.63815	0.0298273
GR	0.003	0.369	0.352	0.352		1.70456	1.62579	1.62579	1.65205	0.0262548
30 days after interplanted
CB	0	0.339	0.326	0.329		1.57946	1.51923	1.53313	1.54394	0.0182082
GB	0.004	0.349	0.358	0.358		1.60726	1.64896	1.64896	1.63506	0.0138996
CR	0.008	0.325	0.343	0.332		1.47753	1.56093	1.50996	1.51614	0.0242722
GR	0.006	0.357	0.368	0.377		1.63506	1.68602	1.72772	1.68293	0.0267944
45 days after interplanted
CB	0.011	0.346	0.356	0.359		1.56093	1.60726	1.62116	1.59645	0.0182082
GB	0.006	0.379	0.372	0.376		1.73699	1.70456	1.72309	1.72154	0.00939423
CR	0.004	0.346	0.351	0.353		1.59336	1.61653	1.62579	1.61189	0.00964478
GR	0.007	0.376	0.366	0.365		1.71846	1.67212	1.66749	1.68602	0.0162713
no soil control	0	-0.001	-0.002	-0.001

## Sheet: soil invertase
glucose（mg）	0	0.01	0.1	0.2	0.3	0.4	0.5
abs	0	0.002	0.032	0.067	0.114	0.159	0.214
	no substrate control	replication1	replication2	replication3		result1	result2	result3	means	standard error
15 days after interplanted
CB	0.001	0.228	0.243	0.227		11.1141	11.8259	11.0667	11.3355	0.245539
GB	0.003	0.228	0.225	0.235		11.0192	10.8769	11.3514	11.0825	0.14058
CR	0.002	0.287	0.277	0.299		13.8662	13.3917	14.4356	13.8978	0.30176
GR	0.009	0.324	0.333	0.352		15.2897	15.7167	16.6183	15.8749	0.391599
30 days after interplanted
CB	0.002	0.272	0.244	0.264		13.1544	11.8259	12.7749	12.5851	0.395097
GB	0.003	0.266	0.259	0.268		12.8223	12.4902	12.9172	12.7432	0.129464
CR	0	0.23	0.236	0.226		11.2565	11.5412	11.0667	11.2881	0.137885
GR	0.005	0.328	0.331	0.344		15.6693	15.8116	16.4285	15.9698	0.232992
45 days after interplanted
CB	-0.001	0.266	0.27	0.277		13.0121	13.2019	13.534	13.2493	0.152529
GB	0.001	0.301	0.305	0.312		14.5779	14.7677	15.0999	14.8152	0.152529
CR	0.002	0.251	0.257	0.248		12.158	12.4427	12.0157	12.2055	0.12554
GR	0.005	0.319	0.338	0.33		15.2422	16.1438	15.7642	15.7167	0.261332
no soil control	-0.002	0	0.001	-0.000333333

## Sheet: soil urease
NH3-N(0.01mg/ml)	0	1	3	5	7	9	11	13
abs	0	0.073	0.213	0.336	0.48	0.606	0.706	0.818
	no substrate control	replication1	replication2	replication3		result1	result2	result3	means	standard error
15 days after interplanted
CB	0.005	0.785	0.82	0.808		3.58626	3.75213	3.69526	3.67788	0.0486664
GB	0.014	0.783	0.826	0.787		3.53412	3.73791	3.55308	3.60837	0.0650017
CR	0.009	0.705	0.746	0.726		3.18815	3.38246	3.28768	3.2861	0.0560988
GR	0.014	0.956	0.978	0.803		4.35403	4.45829	3.62891	4.14708	0.260826
30 days after interplanted
CB	0.005	0.776	0.77	0.715		3.5436	3.51517	3.2545	3.43776	0.0919941
GB	0.01	0.803	0.793	0.769		3.64787	3.60047	3.48673	3.57836	0.0478128
CR	0.004	0.783	0.791	0.824		3.58152	3.61943	3.77583	3.65893	0.0594677
GR	0.007	0.813	0.857	0.833		3.70948	3.91801	3.80427	3.81058	0.0602805
45 days after interplanted
CB	0.009	0.828	0.774	0.812		3.77109	3.51517	3.69526	3.66051	0.0758952
GB	0.006	0.82	0.841	0.882		3.74739	3.84692	4.04123	3.87852	0.0862825
CR	0.011	0.805	0.83	0.861		3.65261	3.77109	3.91801	3.78057	0.0767616
GR	0.015	0.892	0.882	0.947		4.04597	3.99858	4.30664	4.11706	0.095769
no soil control	0.008	0.008	0.006	0.00733333
