# Supplementary material for: A green garlic (Allium sativum L.) based intercropping system reduces the strain of continuous monocropping in cucumber (Cucumis sativus L.) by adjusting the micro-ecological environment of soil
Source: PeerJ. 2019 Jul 15;7:e7267. doi: 10.7717/peerj.7267 (PMC6637937; doi:10.7717/peerj.7267)
Supplement: Data S2 [file peerj-07-7267-s002.zip › supplemental_Data_S2/soil microbe.xls]

## Sheet: bacteria
15 days after interplanted	replication1	replication2	replication3	water coefficient 1	water coefficient 2	water coefficient 3	result 1	result 2	result 3	means	standard error
CB	53	49	41	1.29811	1.29811	1.29811	1.37599e+06	1.27215e+06	1.06445e+06	1.23753e+06	91585.8
GB	77	87	74	1.30317	1.30317	1.30317	2.00688e+06	2.26751e+06	1.92869e+06	2.06769e+06	102427
CR	50	45	51	1.28614	1.28614	1.28614	1.28614e+06	1.15753e+06	1.31187e+06	1.25185e+06	47739.6
GR	59	45	55	1.24071	1.24071	1.24071	1.46404e+06	1.11664e+06	1.36478e+06	1.31515e+06	103310
30 days after interplanted
CB	45	42	36	1.19546	1.19546	1.19546	1.07592e+06	1.00419e+06	860733	980279	63257.9
GB	80	76	73	1.19048	1.19048	1.19048	1.90476e+06	1.80953e+06	1.7381e+06	1.81746e+06	48275.9
CR	11	11	14	1.20273	1.20273	1.20273	264600	264600	336763	288654	24054.5
GR	57	54	60	1.20499	1.20499	1.20499	1.37369e+06	1.30139e+06	1.44599e+06	1.37369e+06	41742.2
45 days after interplanted
CB	19	27	26	1.20106	1.20106	1.20106	456403	648573	624552	576509	60452.1
GB	34	36	32	1.23289	1.23289	1.23289	838363	887678	789047	838363	28472.3
CR	44	50	45	1.22037	1.22037	1.22037	1.07393e+06	1.22037e+06	1.09834e+06	1.13088e+06	45298.4
GR	56	45	43	1.23042	1.23042	1.23042	1.37807e+06	1.10738e+06	1.05816e+06	1.1812e+06	99453.8

## Sheet: fungi
15 days after interplanted	replication1	replication2	replication3	water coefficient 1	water coefficient 2	water coefficient 3	result 1	result 2	result 3	means	standard error
CB	71	81	74	1.29811	1.29811	1.29811	1843.31	2102.93	1921.2	1955.82	76.9189
GB	55	49	54	1.29923	1.29923	1.29923	1429.15	1273.24	1403.17	1368.52	48.2253
CR	84	83	96	1.28614	1.28614	1.28614	2160.72	2135	2469.39	2255.04	107.435
GR	65	55	59	1.24071	1.24071	1.24071	1612.92	1364.78	1464.04	1480.58	72.1084
30 days after interplanted
CB	110	124	115	1.19546	1.19546	1.19546	2630.02	2964.75	2749.56	2781.44	97.9339
GB	35	39	38	1.19048	1.19048	1.19048	833.334	928.572	904.763	888.89	28.6155
CR	88	85	93	1.20273	1.20273	1.20273	2116.8	2044.63	2237.07	2132.83	56.1272
GR	55	63	53	1.20611	1.20611	1.20611	1326.72	1519.7	1278.48	1374.97	73.6947
45 days after interplanted
CB	121	118	124	1.20106	1.20106	1.20106	2906.57	2834.5	2978.63	2906.57	41.606
GB	35	44	42	1.23289	1.23289	1.23289	863.02	1084.94	1035.62	994.528	67.2774
CR	119	116	110	1.22037	1.22037	1.22037	2904.49	2831.27	2684.82	2806.86	64.5761
GR	46	46	40	1.23042	1.23042	1.23042	1131.99	1131.99	984.337	1082.77	49.2169

## Sheet: actinomycetes
15 days after interplanted	replication1	replication2	replication3	water coefficient 1	water coefficient 2	water coefficient 3	result 1	result 2	result 3	means	standard error
CB	99	90	104	1.29811	1.29811	1.29811	257025	233659	270006	253564	10634.3
GB	195	203	192	1.29923	1.29923	1.29923	506699	527487	498904	511030	8530.61
CR	76	68	61	1.28614	1.28614	1.28614	195494	174915	156909	175773	11146.6
GR	166	152	151	1.24071	1.24071	1.24071	411916	377176	374695	387929	12014.9
30 days after interplanted
CB	75	67	75	1.19546	1.19546	1.19546	179319	160192	179319	172944	6375.8
GB	210	200	199	1.19048	1.19048	1.19048	500000	476191	473810	483334	8361.64
CR	62	58	50	1.20273	1.20273	1.20273	149138	139516	120273	136309	8485.63
GR	194	208	209	1.20499	1.20499	1.20499	467538	501278	503688	490834	11669
45 days after interplanted
CB	40	36	37	1.20106	1.20106	1.20106	96084.9	86476.4	88878.5	90479.9	2886.99
GB	49	59	51	1.23289	1.23289	1.23289	120823	145481	125754	130686	7533.06
CR	51	56	51	1.22037	1.22037	1.22037	124478	136682	124478	128546	4067.91
GR	60	67	62	1.23042	1.23042	1.23042	147651	164876	152572	155033	5122.65
